# Supplementary material for: Protein fibril length in cerebrospinal fluid is increased in Alzheimer’s disease
Source: Commun Biol. 2023 Mar 8;6:251. doi: 10.1038/s42003-023-04606-7 (PMC9995532; doi:10.1038/s42003-023-04606-7)
Supplement: Supplementary file 4 — Supplementary Data 1 [file 42003_2023_4606_MOESM4_ESM.xlsx]

## Sheet: Sheet1
KSSG 19	KSSG 57	KSSG 84	KSSG 129
0.3	0.65	0.15	0.45		Source data for Figure 3D
0.25	0.23	0.1	0.25
0.1	0.45	0.12	0.22
0.5	0.4	0.45	0.32
0.2	0.4	0.51	0.35
0.25	0.45	0.48	0.3
0.15	0.42	0.35	0.35
0.3	0.48	0.28	0.33
0.35	0.45	0.25	0.34
0.32	0.63	0.15	0.35
0.35	0.51	0.28	0.35
0.45	0.45	0.35	0.28
0.52	0.52	0.18	0.27
0.5	0.48	0.15	0.41
0.25	0.22	0.32	0.55
0.28	0.25	0.45	0.45
0.15	0.19	0.42	0.28
0.12	0.25	0.45	0.28
0.1	0.45	0.51	0.28
0.28	0.63	0.55	0.35
0.42	0.71	0.48	0.43
0.35	0.75	0.18	0.48
0.45	0.42	0.25	0.41
0.4	0.45	0.28	0.38
0.5	0.4	0.33	0.41
0.52	0.39	0.41	0.37
0.51	0.48	0.39	0.35
0.5	0.45	0.47	0.35
0.28	0.42	0.15	0.38
0.25	0.45	0.25	0.44
0.25	0.18	0.38	0.33
0.31	0.31	0.15	0.32
0.18	0.47	0.52	35
0.1	0.52	0.15	0.3
0.1	0.61	0.18	0.3
0.1	0.73	0.23	0.28
0.1	0.35	0.25	0.25
0.15	0.32	0.25	0.35
0.18	0.38	0.23	0.33
0.23	0.41	0.22	0.35
0.45	0.35	0.15	0.35
0.51	0.44	0.18	0.41
0.5	0.41	0.35	0.29
0.28	0.38	0.42	0.35
0.25	0.82	0.51	0.39
0.15	0.35	0.62	0.41
0.32	0.4	0.55	0.45
0.29	0.32	0.5	0.68
0.3	0.18	0.34	0.46
0.35	0.62	0.42	0.44
0.28	0.34	0.48	0.35
0.33	0.28	0.42	0.35
0.35	0.25	0.45	0.3
0.45	0.35	0.45	0.32
0.58	0.47	0.42	0.41
0.52	0.41	0.31	0.35
0.25	0.45	0.29	0.35
0.45	0.56	0.15	0.22
0.39	0.71	0.11	0.28
0.28	0.68	0.54	0.35
0.35	0.35	0.52	0.41
0.32	0.41	0.48	0.45
0.18	0.48	0.44	0.32
0.15	0.45	0.36	0.35
0.25	0.17	0.15	0.3
0.3	0.25	0.2	0.3
0.45	0.53	0.41	0.35
0.52		0.53	0.29
0.35		0.42	0.24
0.45		0.28	0.33
0.56		0.11	0.38
0.35		0.32	--
0.3		0.47	--
0.15		0.68	--
0.25			--
0.33			--
0.35

## Sheet: Sheet2
KSSG 19	KSSG 57	KSSG 84	KSSG 129
3.95	1.8	3.1	1.8
2.7	3.2	3	2.3
3.5	1.7	2.9	1.3		Source data for Fig. 3e
1.45	2.2	3	2.2
1.5	3.1	2.5	1.75
3.2	1.45	2.45	1.6
2.8	2.2	3.1	2.1
2.5	2.6	2.9	3.1
2.5	3.1	2.8	1.8
3.2	1.8	3.1	1.85
4.1	2.4	3.2	1.8
2.8	1.6	3	2.2
3.3	3.2	3	1.8
1.5	3	2.8	1.35
1.8	3	2.9	1.25
2.5	3	3.2	1.2
3.5	2.4	2.6	1.3
3.2	1.7	2.5	1.28
1.8	2.4	3.1	2.4
1.65	2.8	2.8	2.3
1.4	3.1	3	1.8
3.5	3	2.8	1.9
4.1	2.9	1.7	1.9
3.8	1.5	3.2	2.05
4.3	1.7	3.1	2.2
4.1	1.85	3.1	1.8
3.6	1.45	3	1.25
3.8	1.35	2.9	1.3
4.1	1.6	2.8	1.4
1.2	1.8	3.1	1.2
3.2	2.2	3.2	1.3
3.6	3.1	3.3	1.25
4.1	2.5	3.2	1.4
2.2	3.1	3	2.2
2.8	2.9	3	1.3
3.4	2.2	3	2.3
2.7	2.6	1.8	2.25
2.5	3.1	1.9	2.3
4	2.6	2.1	1.85
4.1	1.35	2.9	2.1
4	1.4	3.1	2
3.9	2.6	3	2.2
2.8	1.8	2.5	2.3
3.5	1.3	2.9	2.3
3.2	1.6	3.2	2.3
4.1	2.2	3	2.3
2.3	2.9	3	2.3
2.8	3.1	3	1.8
3.2	3	3	1.3
3.5	2.8	3	1.6
2.7	2.1	3	1.4
2.8	1.6	3	1.45
2.5	3.1	2.8	1.65
1.8	2.7	3.1	1.75
1.6	2.35	3.2	1.8
4.2	2.1	3	2.2
2.7	1.6	2.8	2.1
1.5	1.5	3.4	2.05
2.5	2.1	3.2	2.1
2.8	3.2	3.1	1.9
3.1	2.4	3	1.95
4	1.9	3	1.9
3.6	--	2.8	1.8
2.2	--	2.7	2.05
2.8	--	3.2	2.1
1.4	--	3.4	2.2
2.7	--	2.8	2.3
3.2		2.75	2.2
1.8		2.6	1.8
2.2		3.2	1.6
3.4		3	1.5
3.7		2.7	--
3.2		3.1	--
4		3	--
1.8			--
2.7			--
3.2			--

## Sheet: Sheet3
KSSG 19	KSSG 57	KSSG 84	KSSG 129	KSSG 46	KSSG 97
28.5	1.8	2.3	2.8	58.5	25.2
22.8	2.1	1.5	4.7	62.8	28.5
36.5	2.5	1.65	3.2	54	71.2
45	2.5	2.2	3.5	65	68.5		Source Data for Fig. 3g
46.8	2.5	2.5	4.7	65.8	65.5
58.2	3.2	3.5	4.2	65.5	60.2
69.5	3.3	3.2	2.8	89.5	38.5
68.2	4.1	3.5	2.5	72.5	32.5
45.5	1.8	3.5	3.5	75.5	65.5
30.8	2.6	3.5	3.5	75.8	40.5
25.5	2.4	3.8	3.5	75.8	33.5
64	2.5	4.2	3.5	83.7	61.5
39.2	2.3	1.6	3.5	76.5	60.5
44.5	1.65	1.8	3.2	75	48
63.8	1.7	3.2	3.8	68.5	45.6
35	1.5	2.9	2.8	87.8	39.2
28.5	1.9	2.8	2.5	87.5	51.5
65	2.7	2.75	4.2	85	50.8
45.5	3.2	2.2	4.8	69.5	70.5
38.2	4.1	3.1	3.3	71.5	45.8
54.7	2.8	2.8	3.5	70.8	28.2
45.5	2.5	3.4	3.2	77.5	65.7
32.8	2.8	3.2	1.8	65.5	60.5
25.2	2.5	1.8	2.5	87.5	48.8
45.5	0.2	2.5	3.8	68.2	55.5
30.5	2.5	2.2	4.7	65	55
25.8	3.5	3.1	4.8	87.5	54.8
47.3	2.8	2.8	4.9	82.2	50.5
29.6	2.4	3.1	7.8	85.8	53
46	2.1	2.85	6.5	58.5	52.5
28.4	3.2	2.5	7.5	47.2	56.3
23	1.9	3.1	4.8	37.6	49.8
42.8	1.6	4.6	2.3	27.5	72.8
40.5	3.3	3.2	4.5	38.5	70.5
40.5	3.5	2.8	8.2	69.5	28.5
42	3.5	2.1	4.3	77.2	31.5
48.5	2.8	2.5	4.8	35.8	30.5
42.5	2.5	2.2	2.7	68.2	42.5
42.5	2.1	3.7	3.5	52.5	33.5
41	2.2	1.9	5.1	89.3	32
38.5	2.6	2.5	3.8	48.5	31
61	2.8	1.7	3.5	28.5	54
56.5	3.1	3.2	3.5	75.5	55.5
25.5	3.5	1.8	3.5	73	45.2
32.5	2.5	1.5	3.5	34.6	23.8
68	2.8	1.45	3.5	68.5	38.5
43.8	2.5	1.2	3.5	61.8	56.5
42.5	3.2	3.7	3.8	60.5	28.5
41	3.4	2.8	3.8	48.5	42.5
42	3.1	4.5	3.7	62.8	55.45
42.5	2.9	2.2	3.8	55.2	55
22.8	1.9	2.2	3.3	89.2	55.2
45.5	1.85	2.5	2.7	78.5	55.8
32.4	1.4	2.2	8.4	75.2	55.5
33.5	1.8	2.5	5.3	68.5	55.5
64.2	3.1	2.45	4.8	65.2	55
35.6	3.2	2.5	7	58.9	55.2
41.2	4.1	2.5	7.2	75.5	55.5
29.7	3.6	2.6	3.5	78	55.8
33.1	2.8	2.3	2.7	68.75	55.8
36.8	2.3	2.5	3.1	89.2	55.8
45.5	2.5	2.5	4.4	46.4	51.5
40.2	4.2	2.2	3.8	58	29.5
40.8	4.7	2.4	3.5	2.75	33.2
41	2.2	2.3	3.5	69.5	65.4
40.8	3.6	2.4	1.9	68	78.1
40.5	3.8	2.4	3.5	69.2	55.05
40.5	3.5	2.4	3.5	68.5	51.3
26.5	3.5	2.8	6.2	68.8	52.5
38.5	3.5	3.1	4.8	65	54.5
44.5	3.7	4.7	1.75	63.5	61.8
46.8	3.8	3.5	3.5	65.2	51.5
46.2	3.1	2.9	4.1	34.8	51.8
43.7	3.9	2.1	3.5	74.5	50.5
41.2	2.4	1.7	4.5	67	62.5
40.5	2.8	1.9	6.2	0.8	68.5
40.5	2.5	2.1	3.7	56	47.5
62.5	2.1	2.2	5.9	34.8	48.9
33.5	2.8	4.6	5.5	68.5	66.4
28.9	3.5	2.8	5.8	82.5	67.8
42.8	3.8	2.5	5.8	80.5	43.5
68.4	3.5	2.5	5.5	81.5	67.3
57.5	3.2	2.1	5.5	80.5	51.6
48.5	3.5	3.05	4.8	80	73.5
46.5	2.8	3.2	4.2	78	70.5
52.5	1.9	1.8	3.5	75.5	65.2
50.45	1.6	1.9	5.5	89.5	45.5
63.5	1.8	2.3	1.9	84.5	51.5
47.9	1.45	3.4	2.7	91.5	53.54
31.2	1.8	1.5	4.2	35.8	51.8
27.4	2.1	1.8	1.15	65	56.8
45.3	2.5	1.2	3.4	68	55.5
4	2.3	2.2	2.9	75.5	52.5
28.5	4.1	2.3	1.5	68.4	54
30.8	2.9	3.7	1.8	68.9	48.9
47.8	4.2	1.8	1.5	56.5	51.5
40.5	3.8	2.2	1.75	66.2	56.8
41.8	3.1	2.4	1.8	48.5	53.5
46.8	4.8	2.5	1.4	78.5	52.7
65.8	3.8	2.5	1.6	38.2	47.8
65.5	3.2	2.5	1.9	71.2	55.2
58.5	5.3	2.8	1.5	56.5	48.5
45.6	2.8	2.3	2.1	80.7	51.2
71.5	2.5	2.1	4.7	80.5	23.5
68	3.1	1.8	1.5	78.4	28.5
54.5	2.6	1.95	1.5	90.5	33.2
34.8	2.45	3.5	4.2	85.4	37.5
68.9	2.8	4.1	4.5	87.5	41.8
56.2	2.1	2.8	1.8	67.8	40.5
43.8	2.5	1.9	6.7	78.2	46.5
21.5	2.6	1.7	7.2	75.5	32.9
65.2	3.5	0.9	7	34.8	56.5
49.7	3.2	1.8	1.9	42.5	71.5
65.2	3.5	1.5	4.5	56.2	70.2
65.8	2.8	2.7	3.3	66.5	70
68.2	2.5	2	8.5	45.8	72.5
47.8	2.6	2.5	3.2	80.5	74
71.5	4.1	2.4	1.9	92.7	73.5
62.7	1.8	3.5	2.7	58.8	72.1

## Sheet: Sheet4
parameter1	parameter2	effectsize	estimate	conf.level	conf.low	conf.high	statistic	df.error	p.value	method	n.obs
csf_b_amyloidratio	CSF_mean_fibril_length	Pearson correlation	-0.623654	0.95	-0.79644	-0.356721	-4.44206	31	0.000105514	Pearson correlation	33
													Source Data for Fig. 4A

## Sheet: Sheet5
parameter1	parameter2	effectsize	estimate	conf.level	conf.low	conf.high	statistic	df.error	p.value	method	n.obs
csf_ptau	CSF_mean_fibril_length	Pearson correlation	0.443269	0.95	0.117902	0.682688	2.75329	31	0.00977667	Pearson correlation	33
													Source data for Fig. 4b

## Sheet: Sheet6
prev	acc	sens	spec	AUC
0.64	0.94	0.95	0.92	0.98
						Source Data for Fig. 4c

## Sheet: Sheet7
prev	acc	sens	spec	AUC
0.52	0.82	0.82	0.81	0.8
						Source Data for Fig. 4D

## Sheet: Sheet8
group1	group2	statistic	p.value	alternative	distribution	p.adjust.method	test
ADD	Other Dementia subtype	-8.71841	0.0770044	two.sided	q	Holm	Games-Howell
MCI AD	ADD	10.3526	0.000227861	two.sided	q	Holm	Games-Howell
MCI AD	Other Dementia subtype	-3.01525	0.685865	two.sided	q	Holm	Games-Howell
SCD	ADD	31.5994	3.73408e-11	two.sided	q	Holm	Games-Howell		Source Data for Fig. 5a
SCD	MCI AD	9.21434	0.000707591	two.sided	q	Holm	Games-Howell
SCD	Other Dementia subtype	1.58977	0.790131	two.sided	q	Holm	Games-Howell

## Sheet: Sheet9
	CSF mean fibril length
Predictors	Estimates	std. Error	CI	Statistic	p	df
(Intercept)	0.788	0.321	0.122 – 1.455	2.453	0.023	22
age	0.005	0.005	-0.005 – 0.015	0.969	0.343	22
DX1s [1]	0.074	0.51	-0.984 – 1.132	0.145	0.886	22			Source Data for Fig. 5b
DX1s [2]	-1.192	0.437	-2.098 – -0.286	-2.728	0.012	22
age * DX1s [1]	-0.015	0.008	-0.032 – 0.002	-1.885	0.073	22
age * DX1s [2]	0.017	0.006	0.004 – 0.031	2.655	0.014	22
Observations	28
R2 / R2 adjusted	0.926 / 0.909
